# Supplementary material for: Species richness, distribution and genetic diversity of Caenorhabditis nematodes in a remote tropical rainforest
Source: BMC Evol Biol. 2013 Jan 12;13:10. doi: 10.1186/1471-2148-13-10 (PMC3556333; doi:10.1186/1471-2148-13-10)
Supplement: Additional file 2 — List of samples from French Guiana along with corresponding isolate and species analysis (three sheets). Description: The first sheet “Nouragues” lists all samples collected at the Nouragues field station. These samples were mostly analysed on site within a few hours after isolation, allowing for Caenorhabditis population census and developmental stage assessment. The column “GPS ID” correspond to GPS reference numbers reported on the map in Figure 3. The column “Date sampling” indicates the day when the substrate sample was collected and the column “Sample analysis” indicates the time point at which samples were placed on culture plates for analysis. The column “Caenorhabditis population 12 hrs after” describes population census and developmental stages observed (only for samples that were examined on site, immediately after isolation); L1-L4: first to fourth larval stage, ad: adult. Species and isolate derived from a given sample are listed in the last column “Species and Strains”. The second sheet “Cecropia subsampling” lists all samples collected for the detailed geographically localised (“small-scale”) sampling of Caenorhabditis nematodes in rotting Cecropia fruits at two localities (H3 and H6) at the Nouragues Field station. For details on sampling scheme, see Figure 4 and the Materials and Methods section. The third sheet “French Guiana” details all samples collected outside the Nouragues area in other parts of French Guiana. None of these samples were analysed on site. In all sheets, positive samples, i.e. samples containing Caenorhabditis, are highlighted with an orange background. [file 1471-2148-13-10-S2.xls]

## Sheet: 1 Nouragues
ID	GPS ID	Latitude	Longitude	Substrate type	Species (plant substrate)	Date sampling	Sample analysis (DD/MM Hour)	Caenorhabditis population 12 hrs after plating [unless indicated], on a 35 mm plate with ca. 1 g of sample	Species and Strains
D01	33	4.0883	-52.6755	fruit	spherical, green	2009-11-21	21/11 2100	-
D02	33	4.0883	-52.6755	humus	-	2009-11-21	21/11 2100	-
D03	34	4.08786	-52.6759	fruit	Chrysophilum lucentifolium (Sapotaceae)	2009-11-21	21/11 2100	-
D04	35	4.08805	-52.6757	fruit	Chrysophilumsp. (Sapotaceae)	2009-11-21	21/11 2100	-
D05	35	4.08805	-52.6757	fruit	small fruit	2009-11-21	21/11 2100	-
D06	35	4.08805	-52.6757	flower	inflorescence	2009-11-21	21/11 2100	-
D07	35	4.08805	-52.6757	fruit	Apeiba sp. (Tiliaceae)	2009-11-21	21/11 2100	-
D08	35	4.08805	-52.6757	stem	?	2009-11-21	21/11 2100	1 L4	C. sp. 11 JU1819, C. briggsae JU1820
D09	35	4.08805	-52.6757	stem	Anthurium sp. (Araceae)	2009-11-21	21/11 2100	-
D10	36	4.08797	-52.6752	fungus	yellow fungus, on fallen tree	2009-11-21	21/11 2100	10 ad	C. sp. 11 JU1821, C. briggsae JU1822
D11	37	4.08801	-52.6751	fruit	Parkia sp. (Mimosaceae)	2009-11-21	22/11 0900	10-100 L4/ad	C. sp. 17 JU1823-6
D12	38	4.08747	-52.6739	fruit	Cecropia sp. obtusa? (Urticaceae)	2009-11-21	21/11 2100	10-100 ad + juv	C. briggsae JU1827
D13	38	4.08747	-52.6739	humus/leaf	at base of Astrocaryum paramaca (Arecaceae), leaves of Cecropia, etc.	2009-11-21	21/11 2100	-
D14	39	4.08773	-52.6743	flower	Bignoniaceae? pink	2009-11-21	21/11 2100	2 ads	C. briggsae JU1828
D15	40	4.08684	-52.6742	fruit	Sapotaceae?	2009-11-21	21/11 2100	-
D16	41	4.08618	-52.6747	fruit	bean type	2009-11-21	21/11 2100	-
D17	41	4.08618	-52.6747	animal	Curculionidae	2009-11-21	21/11 2100	-
D18	41	4.08618	-52.6747	animal	live myriapod	2009-11-21	21/11 2100	-
D19	41	4.08618	-52.6747	fungus	black fungus on tree	2009-11-21	21/11 2100	-
D20	42	4.08579	-52.675	fruit	small white berries	2009-11-21	21/11 2100	-
D21	43	4.08546	-52.675	fruit	small fruits	2009-11-21	21/11 2100	-
D22	43	4.08546	-52.675	fruit	Mimosaceae?	2009-11-21	21/11 2100	1 ad, 1 L4	C. briggsae JU1829
D23	43	4.08546	-52.675	animal	beetle remains	2009-11-21	21/11 2100	-
D24	43	4.08546	-52.675	animal		2009-11-21	21/11 2100	-
D25	44	4.08533	-52.6751	fruit	Cecropia sp. (Urticaceae)	2009-11-21	21/11 2100	100-1000 ad + juv	C. briggsae JU1830, C. sp. 11 JU1831, C. sp. 17 JU1832
D26	44	4.08533	-52.6751	fruit	Pourouma sp. (Urticaceae)	2009-11-21	21/11 2100	-
D27	44	4.08533	-52.6751	humus	-	2009-11-21	21/11 2100	-
D28	45	4.0844	-52.6757	meristem leaf	Cecropia sp. (Urticaceae)	2009-11-21	21/11 2100	20 L4s	C. sp. 17 JU1833
D29	45	4.0844	-52.6757	fruit	Cecropia sp. (Urticaceae)	2009-11-21	21/11 2100	1 L4, 1 young ad	C. briggsae JU1834
D30	46	4.08578	-52.6791	flower	Lecythidaceae (Bertholletia excelsa?), yellow	2009-11-21	21/11 2100	1 L4, 1 young ad	C. sp. 11 JU1835
D31	106	4.08809	-52.6796	fruit	Ficus sp. (Moraceae)	2009-11-21	21/11 2100	-
D32	106	4.08809	-52.6796	stem	Philodendron sp. (Araceae)	2009-11-21	21/11 2100	1 ad	C. sp. 11 JU1836
D33	47	4.08717	-52.6814	fruit	Clusia grandiflora (Clusiaceae)	2009-11-21	21/11 2100	-
D34	47	4.08717	-52.6814	flower	Eperua falcata (Fabaceae, Caesalpinioideae)	2009-11-21	21/11 2100	10 ad	C. sp. 17 JU1837
D35	48	4.08684	-52.6815	flower	Clusia sp. (Clusiaceae)	2009-11-21	21/11 2100	-
D36	49	4.08551	-52.6819	aerial root	Philodendron sp. (Araceae)?	2009-11-21	21/11 2100	10 L4, young ad	C. sp. 11 JU1838-9
D37	50	4.08496	-52.6823	leaf	-	2009-11-21	21/11 2100	-
D38	51	4.08433	-52.6834	inflorescence	Astrocaryum paramaca (Arecaceae)	2009-11-21	21/11 2100	100-1000 L4, young ad	C. sp. 17 JU1840-2
D39	51	4.08433	-52.6834	?	small black things in rotten trunk	2009-11-21	21/11 2100	-
D40	52	4.08306	-52.6845	fruit	large fruit	2009-11-21	21/11 2100	-
D41	53	4.08191	-52.6848	stem	stems of epiphyte, on fallen trunk	2009-11-21	21/11 2100	-
D42	54	4.082	-52.6851	flower	Lecythidaceae (Bertholletia excelsa?)	2009-11-21	21/11 2100	-
D43	55	4.0834	-52.6821	fruit	Clusia grandiflora (Clusiaceae)	2009-11-21	21/11 2100	-
D44	56	4.08561	-52.6811	fruit		2009-11-21	21/11 2100	-
E01	57	4.08973	-52.6772	fruit	Inga sp. 2 (Mimosaceae)	2009-11-22	23/11 1700	-
E02	58	4.08959	-52.677	flower	Eperua falcata (Fabaceae, Caesalpinioideae)	2009-11-22	22/11 2200	100-1000 all stages	C. sp. 17 JU1843-1844, C. sp. 11 JU1845
E03	59	4.09035	-52.6761	flower	Lecythidaceae	2009-11-22	23/11 1700	-
E04	60	4.09081	-52.6753	stem	fern or Anthurium sp. (Araceae)?	2009-11-22	23/11 1700	-
E05	61	4.09091	-52.6752	trunk		2009-11-22	23/11 1700	-
E06	62	4.09151	-52.6749	flower	Dioclea glabra (Fabaceae) (vine)	2009-11-22	23/11 1700	-
E07	63	4.09144	-52.6744	leaf	Arecaceae	2009-11-22	23/11 1700	-
E08	64	4.0911	-52.6744	inflorescence	Oenocarpus or Euterpesp. (Arecaceae)	2009-11-22	23/11 1700	-
E09	65	4.09126	-52.6744	bark	Euterpe sp. (Arecaceae)	2009-11-22	23/11 1700	-
E10	66	4.09115	-52.6747	flower (inside live flower)	Heliconia sp. (Heliconiaceae)	2009-11-22	23/11 1700	-
E11	66	4.09115	-52.6747	humus/leaf	Bromeliaceae	2009-11-22	23/11 1700	-
E12	67	4.09109	-52.6746	fruit	Pourouma sp. (Urticaceae), on river bank	2009-11-22	23/11 1700	1-10	C. sp. 11 JU1846
E13	67	4.09109	-52.6746	stem		2009-11-22	23/11 1700	-
E14	67	4.09109	-52.6746	aerial root	Euterpe sp. (Arecaceae)	2009-11-22	23/11 1700	-
E15	68	4.09084	-52.6746	fruit	Apeiba echinata (Tiliaceae)	2009-11-22	23/11 1700	10-100	C. sp. 11 JU1847
E16	68	4.09084	-52.6746	moss	Bryophyta	2009-11-22	23/11 1700	-
E17	69	4.09093	-52.6749	leaf	Euterpe sp. (Arecaceae)	2009-11-22	23/11 1700	-
E18	69	4.09093	-52.6749	fruit	Euterpe sp. (Arecaceae)	2009-11-22	23/11 1700	10-100	C. sp. 11 JU1848
E19	70	4.09072	-52.6748	flower (inside live flower)	Monocot (Bromeliaceae?)	2009-11-22	23/11 1700	-
E20	71	4.09068	-52.6751	fruit	Carapa surinamensis (Meliaceae)	2009-11-22	23/11 1700	-
E21	72	4.09049	-52.6751	fruit	Lecythidaceae	2009-11-22	23/11 1700	-
E22	72	4.09049	-52.6751	fruit	Macrolobium bifolium (Fabaceae, Caesalpinioideae)	2009-11-22	23/11 1700	-
E23	73	4.09074	-52.6755	leaf	Bromeliaceae	2009-11-22	23/11 1700	-
E24	74	4.09048	-52.6764	pseudo-bulb/humus	Monocot (Orchidaceae?)	2009-11-22	23/11 1700	-
E25		4.08773	-52.6802	fruit	Manilkara sp. (Sapotaceae)	2009-11-22	23/11 1700	-
E26	106DZ	4.08773	-52.6802	animal	beetle Rutelinae	2009-11-22	24/11 1100	-
E27	106DZ	4.08773	-52.6802	animal	bettle Dynastidae	2009-11-22	24/11 1100	-
E28	106DZ	4.08773	-52.6802	animal	bettle Cerambycidae	2009-11-22	24/11 1100	-
E29	106DZ	4.08773	-52.6802	animal	beetle Rutelinae	2009-11-22	24/11 1100	-
E30	106DZ	4.08773	-52.6802	animal	beetle Rutelinae	2009-11-22	24/11 1100	-
E31	106DZ	4.08773	-52.6802	animal	beetle Tenebriodae; mites	2009-11-22	24/11 1100	-
E32	106DZ	4.08773	-52.6802	animal	beetle Chrysomelidae	2009-11-22	24/11 1100	-
E33	106DZ	4.08773	-52.6802	animal	bug; Hemiptera undet.	2009-11-22	24/11 1100	-
E34	106DZ	4.08773	-52.6802	animal	bug; Pentastomidae, same species as E35	2009-11-22	24/11 1100	-
E35	106DZ	4.08773	-52.6802	animal	bug; Pentastomidae; same species as E34	2009-11-22	24/11 1100	-
E36	106DZ	4.08773	-52.6802	animal	wasp; Hymenoptera	2009-11-22	24/11 1100	-
E37	106DZ	4.08773	-52.6802	animal	wasp?; Hymenoptera	2009-11-22	24/11 1100	-
F01	75	4.08729	-52.6814	fruit	Lecythidaceae	2009-11-23	24/11 1000	N.D.	C. sp. 11 NIC51
F02	75	4.08729	-52.6814	fruit	Clusia grandiflora (Clusiaceae)	2009-11-23	24/11 1000	-
F03	75	4.08729	-52.6814	humus	-	2009-11-23	24/11 1000	-
F04	75	4.08729	-52.6814	leaf	-	2009-11-23	24/11 1000	-
F05	76	4.08669	-52.6816	fruit	Parinari sp. (Chrysobalanaceae)?	2009-11-23	24/11 1000	-
F06	76	4.08669	-52.6816	flower	Bignoniaceae?	2009-11-23	24/11 1000	1-10, L2d, d, L4	C. sp. 11 JU1849-50
F07	77	4.08553	-52.6831	fruit	Vochysiaceae (Vochysia?)	2009-11-23	24/11 1000	-
F08	78	4.08571	-52.683	flower	Clusia sp. (Clusiaceae)	2009-11-23	24/11 1000	-
F09	79	4.08736	-52.6822	fruit	Inga sp. 3 (Mimosaceae)	2009-11-23	24/11 1000	100-1000 ad, dauers	C. sp. 11 JU1851; C. sp. 17 JU1852
F10	80	4.08936	-52.6818	fruit	spherical fruits, 1 cm diameter	2009-11-23	24/11 1000	-
F11	80	4.08936	-52.6818	animal	slug on fruit of F10 type	2009-11-23	24/11 1000	-
F12	80	4.08936	-52.6818	animal	same species of slug as F11	2009-11-23	24/11 1000	-
F13	80	4.08936	-52.6818	animal	dead beetle	2009-11-23	24/11 1000	-
F14	81	4.0896	-52.6822	fruit	Mimosaceae? long beans	2009-11-23	24/11 1000	-
F15	82	4.09007	-52.6831	flower	Clusia sp. (Clusiaceae)	2009-11-23	24/11 1000	-
F16	83	4.09016	-52.6833	fruit	Maripa sp. (Convolvulaceae)	2009-11-23	24/11 1000	-
F17	85	4.08994	-52.6834	fruit	berries, long shape, 1 cm, pink flesh	2009-11-23	24/11 1000	-
F18	86	4.09004	-52.6836	flower	Moronobea coccinea (Clusiaceae)	2009-11-23	24/11 1000	10-100 L4/ad	C. sp. 18 JU1853; C. sp. 17 JU1854 (+ C. sp. 18 NIC110 from rest of sample analyzed in Nice)
F19	87	4.091	-52.6854	fruit	Sapotaceae	2009-11-23	24/11 1000	-
F20	87	4.091	-52.6854	humus	-	2009-11-23	24/11 1000	-
F21	88	4.09138	-52.6856	fruit	Glycydendron amazonicum (Euphorbiaceae)?	2009-11-23	24/11 1000	10-100 ad, L4, d	C. sp. 18 JU1855-7, 59-60, 62-3, 65-8; C. sp. 17 JU1858, 61, 64
F22	89	4.09159	-52.6857	animal	beetle on moss	2009-11-23	24/11 1000	-
F23	90	4.09584	-52.6863	inside plant	Bromeliaceae	2009-11-23	24/11 1000	-
F24	91	4.09648	-52.6845	leaf	Bromeliaceae	2009-11-23	24/11 1000	-
F25	92	4.09606	-52.6834	fruit/feces	Myrtaceae ?	2009-11-23	24/11 1000	-
F26	93	4.0964	-52.6833	leaf/root	Pitcairnia geyskesii (Bromeliaceae)	2009-11-23	24/11 1000	-
F27	94	4.0963	-52.6836	humus	-	2009-11-23	24/11 1000	-
F28	95	4.09608	-52.684	moss	Bryophyta	2009-11-23	24/11 1000	-
F29	96	4.09618	-52.6842	leaf	Liliaceae	2009-11-23	24/11 1000	-
F30	97	4.09344	-52.6858	trunk	fallen trunk	2009-11-23	24/11 1000	-
F31				fruit	Ficus insipida (Moraceae)	2009-11-23	24/11 1000	1-10 ad	C. sp. 17 JU1869
G01	98	4.08793	-52.6767	fruit	Pouteria sp. (Sapotaceae)?	2009-11-24	24/11 1400	-
G02	99	4.08448	-52.6784	fruit	Brosimum or Naucleopsissp. (Moraceae)? or Duguetia (Annonaceae)?	2009-11-24	24/11 1400	20-100	C. briggsae NIC23, 28-30, 36-8, 40; C. sp. 17 NIC24-7, 31, 33-5, 39, 41
G03	100	4.08225	-52.6797	fruit	Apeiba echinata (Tiliaceae)	2009-11-24	24/11 1400	10-50	C. sp. 11 NIC55
G04	101	4.08263	-52.6799	flower	?	2009-11-24	24/11 1400	10-50	C. sp. 11 NIC56
G05	102	4.08288	-52.6798	flower (inside live flower)	Heliconia sp. (Bromeliaceae)	2009-11-24	24/11 1400	10, all stages	C. sp. 11 JU1870
G06	102	4.08288	-52.6798	flower	??	2009-11-24	24/11 1400	2 d	C. sp. 11 JU1871
G07	103	4.08554	-52.6798	fruit	Myrtaceae?	2009-11-24	24/11 1400	-
G08	104	4.08571	-52.6795	flower	?	2009-11-24	24/11 1400	1-10 L4, young ad	C. sp. 11 JU1872
G09	105	4.08658	-52.6793	flower	Bignoniaceae?	2009-11-24	24/11 1400	10-50	C. sp. 11 NIC57
G10	106	4.08809	-52.6796	fruit	Ficus sp. (Moraceae)	2009-11-24	24/11 1600	10-100, all stages	C. brenneri NIC42-50
G11	106	4.08809	-52.6796	animal	large snail shell	2009-11-24	24/11 1600	-
G12	108	4.08845	-52.6796	fruit	Oenocarpus sp. (Arecaceae)	2009-11-24	24/11 1600	-
H01	120	4.08731	-52.6787	fruit	Naucleopsis sp. (Moraceae)	2009-11-25	Dec-11 (Nice)	N.D.	C. sp. 11 NIC58
H02	121	4.08598	-52.677	flower	Cecropia sp. (Urticaceae)	2009-11-25	Dec-11 (Nice)	-
H03	same as D25	4.08533	-52.6751	SUBSAMPLING	Cecropia sp. (Urticaceae)	2009-11-25	Dec-11 (Nice)	N.D.	C. briggsae NIC18, 65-81, 83-4, 85-8; C. sp. 11 NIC85
H04	122	4.08625	-52.6725	fruit	?	2009-11-25	Dec-11 (Nice)	-
H05	123	4.08683	-52.6723	fungus	mushroom on tree	2009-11-25	Dec-11 (Nice)	-
H06	same as D12	4.08747	-52.6739	SUBSAMPLING	Cecropia sp. (Urticaceae)	2009-11-25	Dec-11 (Nice)	N.D.	C. briggsae NIC89-90, 93-8, 100-3, 104, 106-9, C. sp. 11 NIC91, 94, 99, 105
See Cecropia subsampling of H3 and H6 in sheet 2, and French Guiana sampling outside the Nouragues forest in sheet 3.
Samples collected by Patrick Chatelet in May 2008:
PC 1, with subsamples		Nouragues, Petit Plateau		fruit	Micropholis cayennensis (Sapotaceae)	May-08	May-08 (Paris)		C. sp. 12 JU1426-7
PC 4, with subsamples		Nouragues, Petit Plateau		fruit	Duguetia surinamensis (Annonaceae))	May-08	May-08 (Paris)		C. sp. 11 JU1428-30

## Sheet: 2 Cecropia subsampling
Detailed Sampling H3		GPS ID: 44
Sample	Subsample	Species	Strain
H3F1	-	C. briggsae	NIC65
	H3F1.1	-	-
	H3F1.2	C. briggsae	NIC66
	H3F1.3	-	-
	H3F1.4	-	-
	H3F1.5	C. briggsae	NIC18
H3F2	-	C. briggsae	NIC67
	H3F2.1	-	-
	H3F2.2	-	-
	H3F2.3	-	-
	H3F2.4	-	-
	H3F2.5	-	-
H3F3	-	C. briggsae	NIC68
	H3F3.1	-	-
	H3F3.2	-	-
	H3F3.3	C. briggsae	NIC69
	H3F3.4	C. briggsae	NIC70
	H3F3.5	-	-
H3F4	-	C. briggsae	NIC71
	H3F4.1	C. briggsae	NIC72
	H3F4.2	C. briggsae	NIC73
	H3F4.3	C. briggsae	NIC74
	H3F4.4	-	-
	H3F4.5	C. briggsae	NIC75
H3F5	-	C. briggsae	NIC76
H3f5b		-	-
	H3F5.1d	C. briggsae	NIC77
	H3F5.2	C. briggsae	NIC78
	H3F5.3	C. briggsae	NIC79
	H3F5.4	C. briggsae	NIC80
	H3F5.5	C. briggsae	NIC81
H3F6	-	-	-
	H3F6.1	-	-
	H3F6.2	-	-
	H3F6.3	-	-
	H3F6.4	-	-
	H3F6.5	-	-
H3F7	-	extinct	-
H3F8	-	C. briggsae	NIC83
H3F9	-	C. briggsae	NIC84
H3F10		-	-
H3F11		C. sp. 11	NIC85
H3Humus1	-	-	-
H3Humus2	-	-	-
H3Humus3	-	-	-
H3litter1	-	C. briggsae	NIC86
H3litter2	-	-	-
H3litter3	-	-	-
H3inv1	-	C. briggsae	NIC87
H3inv2	-	-	-
H3inv3	-	-	-
H3inv4	-	C. briggsae	NIC88
Detailed Sampling H6		GPS ID 38
Sample	Subsample	Species	Strain
H6F1	-	C. briggsae	NIC89
	H6F1.1	C. briggsae	NIC90
	H6F1.2	-	-
	H6F1.3	C. sp. 11	NIC91
	H6F1.4	-	-
	H6F1.5	-	-
H6F2	-	C. briggsae	NIC109
	H6F2.1	C. briggsae	NIC93
	H6F2.2	C. sp. 11	NIC94
	H6F2.3	-	-
	H6F2.4	C. briggsae	NIC95
	H6F2.5	C. briggsae	NIC96
H6F3	-	C. briggsae	NIC97
	H6F3.1	-	-
	H6F3.2	-	-
	H6F3.3	-	-
	H6F3.4	-	-
	H6F3.5	-	-
H6F4	-	C. briggsae	NIC98
	H6F4.1	C. sp. 11	NIC99
	H6F4.2	C. briggsae	NIC100
	H6F4.3	-	-
	H6F4.4	C. briggsae	NIC101
	H6F4.5	C. briggsae	NIC102
H6F5	-	-	-
	H6F5.1	-	-
	H6F5.2	-	-
	H6F5.3	-	-
	H6F5.4	-	-
	H6F5.5	-	-
H6F6	-	C. briggsae	NIC103
	H6F6.1	-	-
	H6F6.2	-	-
	H6F6.3	-	-
	H6F6.4	-	-
	H6F6.5	C. sp. 11	NIC105
H6F7	-	-	-
H6F8	-	-	-
H6F9	-	-	-
H6F10	-	C. briggsae	NIC106
H6F11	-	-	-
H6Humus1	-	-	-
H6Humus2	-	-	-
H6Humus3	-	C. briggsae	NIC107
H6litter1	-	-	-
H6litter2	-	-	-
H6litter3	-	C. briggsae	NIC108

## Sheet: 3 French Guiana
ID	GPS ID	Latitude	Longitude	Substrate type	Species (plant substrate)	Date sampling	Locality	Date	C. species	Strain
A1	11	4.94867	-52.3132	fruit	Ficus sp. (Moraceae)?	2009-11-17	Montabo Trail, Mangrove, Cayenne	Dec-11 (Paris)	brenneri	JU1813
A2	12	4.94977	-52.3106	stem	Musaceae (Heliconia? Banana?)	2009-11-17	Montabo Trail, Mangrove, Cayenne	Dec-11 (Paris)
A3	13	4.95099	-52.3094	leaf	Agavaceae	2009-11-17	Montabo Trail, Mangrove, Cayenne	Dec-11 (Paris)
A4	14	4.94964	-52.3114	fruit	Cecropia obtusa (Urticaceae)	2009-11-17	Montabo Trail, Mangrove, Cayenne	Dec-11 (Paris)
A5	15	4.94597	-52.3166	stem	Musa sp. (Musaceae)	2009-11-17	Montabo Trail, Mangrove, Cayenne	Dec-11 (Paris)
A6	16	4.94589	-52.3169	fruit	Mangifera sp. (Anacardiaceae)	2009-11-17	Montabo Trail, Mangrove, Cayenne	Dec-11 (Paris)	briggsae	JU1814
A7	17	4.94508	-52.3174	fruit	nut type	2009-11-17	Montabo Trail, Mangrove, Cayenne	Dec-11 (Paris)
B1	18	4.66045	-52.3539	fruit	?	2009-11-18	next to Comté river, RN2	Dec-11 (Paris)
B2	18	4.66045	-52.3539	stem	"seedling" from mangrove tree	2009-11-18	next to Comté river, RN2	Dec-11 (Paris)
B3	18	4.66045	-52.3539	fruit	Cesalpiniaceae?	2009-11-18	next to Comté river, RN2	Dec-11 (Paris)
B4	18	4.66045	-52.3539	fruit	Cesalpiniaceae or Fabaceae? ca. 8 cm, seems different from B3	2009-11-18	next to Comté river, RN2	Dec-11 (Paris)	brenneri	JU1815
B5	20	4.51184	-52.3513	fruit	Artocarpus heterophyllus (Moraceae)	2009-11-18	garden of Auberge des Orpailleurs, RN2 between cross to Cacao and Regina	Dec-11 (Paris)
B6	20	4.51184	-52.3513	fruit	Cactaceae	2009-11-18	garden of Auberge des Orpailleurs, RN2 between cross to Cacao and Regina	Dec-11 (Paris)
B7	21	4.51279	-52.3644	stem	Musa sp. (Musaceae)	2009-11-18	Molokoi trail	Dec-11 (Paris)
B8	22	4.51203	-52.3737	flower (inside live flower)	Heliconia sp. (Heliconiaceae)	2009-11-18	Molokoi trail	Dec-11 (Paris)
B9	23	4.56611	-52.4231	fruit	Mimosaceae	2009-11-18	Forest trail on way to Cacao	Dec-11 (Paris)
B10	24	4.56604	-52.4218	flower	Heliconia sp. (Heliconiaceae)	2009-11-18	Forest trail on way to Cacao	Dec-11 (Paris)
B11	25	4.56821	-52.4664	fruit	Anacardium occidentale (Anacardiaceae)	2009-11-18	Quimbe Kio, Cacao	Dec-11 (Paris)
B12	25	4.56821	-52.4664	fruit	Artocarpus heterophyllus (Moraceae)	2009-11-18	Quimbe Kio, Cacao	Dec-11 (Paris)
B13	26	4.56862	-52.4658	fruit	Persea americana (Lauraceae)	2009-11-18	Quimbe Kio, Cacao	Dec-11 (Paris)
B14	26	4.56862	-52.4658	fruit	Nephelium lappaceum (Sapindaceae)	2009-11-18	Quimbe Kio, Cacao	Dec-11 (Paris)
B15	26	4.56862	-52.4658	meristem leaf?	Cecropia obtusa (Urticaceae)	2009-11-18	Quimbe Kio, Cacao	Dec-11 (Paris)
C1	26	4.56862	-52.4658	fruit	Bellucia grossularioides (Melastomataceae)	2009-11-19	Quimbe Kio, Cacao	Dec-11 (Paris)
C2	27	4.52813	-52.5009	fruit	Cucumissativum (Cucurbitaceae)	2009-11-19	Farm, Cacao	Dec-11 (Paris)
C3	27	4.52813	-52.5009	fruit	Abelmoschus esculentus (Malvaceae)	2009-11-19	Farm, Cacao	Dec-11 (Paris)
C4	27	4.52813	-52.5009	fruit	Citrus limon (Rutaceae)	2009-11-19	Farm, Cacao	Dec-11 (Paris)	brenneri	JU1816
C5				fruit	Capsicum sp. (Solanaceae)	2009-11-19	Farm, Cacao	Dec-11 (Paris)
C6				fruit	Citrus sp. (Rutaceae)	2009-11-19	Farm, Cacao	Dec-11 (Paris)
C7				insect nest		2009-11-19	Farm, Cacao	Dec-11 (Paris)
C8				stem	Musa sp. (Musaceae)	2009-11-19	Farm, Cacao	Dec-11 (Paris)	brenneri	- (single female juvenile)
C9				fruit	Syzygium malaccense (Myrtaceae)	2009-11-19	Farm, Cacao	Dec-11 (Paris)
C10	28	4.53155	-52.4888	fruit	Fortunella/Citrus sp. (Rutaceae)	2009-11-19	Farm, Cacao	Dec-11 (Paris)	brenneri	JU1817
C11				fruit	Citrus limon (Rutaceae)	2009-11-19	Farm, Cacao	Dec-11 (Paris)
C12				fruit	Citrus x (Rutaceae)	2009-11-19	Farm, Cacao	Dec-11 (Paris)
C13				fruit	Spondias dulcis	2009-11-19	Farm, Cacao	Dec-11 (Paris)
C14				fruit	Syzygium malaccense (Myrtaceae)	2009-11-19	Farm, Cacao	Dec-11 (Paris)
C15	29	4.52704	-52.4983	fruit	Cecropia sp. (Urticaceae)	2009-11-19	Farm, Cacao	Dec-11 (Paris)
C16	32	4.59547	-52.2626	fruit	Laetia procera (Flacourticeae)	2009-11-19	Kaw mountain, camp	Dec-11 (Paris)	sp. 11	JU1818
C17	32	4.59547	-52.2626	fruit	woody fruit	2009-11-19	Kaw mountain, camp	Dec-11 (Paris)
C18	32	4.59547	-52.2626	fruit	Myristicaceae (?)	2009-11-19	Kaw mountain, camp	Dec-11 (Paris)
C19				leaves and flowers		2009-11-19	Kaw village	Dec-11 (Paris)
I1	125	5.07268	-52.6939	flower	Myrtaceae	2009-11-20	Montagne des Singes	Dec-11 (Nice)
I2	126	5.07329	-52.6945	fruit	Clusia grandiflora (Clusiaceae)	2009-11-20	Montagne des Singes	Dec-11 (Nice)	sp. 17	NIC59
I3	127	5.07408	-52.6951	fruit	Clusia grandiflora (Clusiaceae)	2009-11-20	Montagne des Singes	Dec-11 (Nice)
I4	129	5.07382	-52.6955	fruit	Mimosaceae? curly beans	2009-11-20	Montagne des Singes	Dec-11 (Nice)	briggsae	NIC60
I5	130	5.07384	-52.6954	fruit	Mimosaceae? beans	2009-11-20	Montagne des Singes	Dec-11 (Nice)	briggsae	NIC61
I6	131	5.07358	-52.6952	fruit	(Myristicaceae???)	2009-11-20	Montagne des Singes	Dec-11 (Nice)	briggsae	NIC62
I7	132	5.07349	-52.6953	fruit	Cecropia sciadophylla (?) (Urticaceae)	2009-11-20	Montagne des Singes	Dec-11 (Nice)	briggsae	NIC63
I8	132	5.07349	-52.6953	fruit	Cecropia sciadophylla (?) (Urticaceae)	2009-11-20	Montagne des Singes	Dec-11 (Nice)	briggsae	NIC64
I9	133	5.07339	-52.695	fruit	Micropholis sp. (Sapotocaeae)?	2009-11-20	Montagne des Singes	Dec-11 (Nice)
I10	134	5.04162	-52.5115	flower	Mimosaceae	2009-11-20	South side of road N1 between Kourou and D5 fork to Montsinéry	Dec-11 (Nice)
J1		4.88049	-52.3351	fruit	Mangifera sp. (Anacardiaceae)	2009-11-20	Villa CNRS, Cayenne	Dec-11 (Paris)
J2		4.88049	-52.3351	fruit	Averrhoa carambola (Oxalidaceae)	2009-11-20	Villa CNRS, Cayenne	Dec-11 (Paris)
In addition, some samples were collected by Mathieu Joron in March 2011:
MJ G1		5.16	-52.9	fruit		Mar-11	Petit Saut	Mar-11 (Dec-11 (Paris))	briggsae	JU2044
MJ G6		5.07	-52.72	fruit		Mar-11	Montagne des Singes	Mar-11 (Dec-11 (Paris))	briggsae, sp. 17	JU2045, JU2046
