# Supplementary material for: Species richness, distribution and genetic diversity of Caenorhabditis nematodes in a remote tropical rainforest
Source: BMC Evol Biol. 2013 Jan 12;13:10. doi: 10.1186/1471-2148-13-10 (PMC3556333; doi:10.1186/1471-2148-13-10)
Supplement: Additional file 3 — List of new C. briggsae isolates used to investigate nucleotide diversity. Description: The first sheet “C. briggsae isolates” lists all new C. briggsae isolates used to examine nucleotide diversity (N=99; 53 from French Guiana, 46 from other world-wide localities). Note that four French Guiana isolates (NIC88, NIC106, NIC107, NIC108) were already analysed in Jovelin & Cutter [19] and are therefore not listed. For detailed sampling information on the previously examined C. briggsae isolates (N=132), see [6,16,17,19]. The last column indicates the list of sequenced loci for each isolate. Only isolates with sequence information across the set of six loci were used to infer relationships among isolates, while all isolates were used to investigate patterns of nucleotide diversity. The coloured background indicates all isolates from a same subsampling in Nouragues: H3 subsampling (yellow), H6 subsampling (green), and isolates derived from a single substrate sample, G2 (blue). The second sheet “Primers” indicates primer information and corresponding genomic regions from [6,38]. [file 1471-2148-13-10-S3.xls]

## Sheet: C. briggsae isolates
Strain	Species	Lat.	Long.	Locality	Date (M/Y)	Substrate	Loci sequenced	Clade (likely for those with few sequenced loci)
		(+N, -S)	(+E, -W)
GXW0021	C. briggsae	23.15	113.35	Guangzhou, Guangdong, China	05/10	Soil	P09, P10, P12, P13, P14	Tropical I
GXW0022	C. briggsae	23.15	113.35	Guangzhou, Guangdong, China	05/10	Soil	P09, P10, P11, P13	Tropical I
GXW0023	C. briggsae	30.54	114.42	Wuhan, Hubei, China	06/10	Soil	P09, P10, P11, P12, P13, P14	Tropical I
GXW0024	C. briggsae	36.72	119.1	Weifang, Shandong, China	09/08	Soil	P09, P10, P11, P12, P13, P14	Tropical I
GXW0025	C. briggsae	32.95	117.2	Bengbu, Anhui, China	10/08	Soil	P09, P10, P13, P14	Tropical I
GXW0026	C. briggsae	24.78	117.2	Kunming, Yunnan, China	10/08	Soil	P09, P10, P13, P14	Tropical I
JU1794	C. briggsae	-16.8	-151.35	Raiatea, French Polynesia, France	10/09	Plant heap	P09, P10, P11, P12, P13, P14	Tropical I
JU1795	C. briggsae	-16.8	-151.35	Raiatea, French Polynesia, France	10/09	Compost heap	P09, P10, P11, P12, P13, P14	Tropical I
JU1799	C. briggsae	-21.12	55.778	Anse des Cascades, La Réunion, France	10/09	Rotting fruit	P09, P10, P11, P12, P13, P14	Tropical I
JU1802	C. briggsae	-21.12	55.778	Anse des Cascades, La Réunion, France	10/09	Rotting fruit	P09, P10, P11, P12, P13, P14	Tropical I
JU1814	C. briggsae	4.94590	-52.316883	Montabo, FG, France	11/09	Rotting mango fruit	P09, P10, P11, P12, P13, P14	Tropical I
JU1820	C. briggsae	4.08805	-52.675667	Nouragues Forest Station, FG, France	11/09	Rotting plant stem	P09, P10, P11, P12, P13, P14	Tropical I
JU1822	C. briggsae	4.087967	-52.675167	Nouragues Forest Station, FG, France	11/09	Rotting fungus	P09, P10, P11, P12, P13, P14	Tropical I
JU1827	C. briggsae	4.087467	-52.67395	Nouragues Forest Station, FG, France	11/09	Rotting Cecropia fruit	P09, P10, P11, P12, P13, P14	Tropical I
JU1828	C. briggsae	4.087733	-52.674267	Nouragues Forest Station, FG, France	11/09	Rotting flowers	P09, P11, P12, P13, P14	Tropical I
JU1829	C. briggsae	4.08545	-52.675017	Nouragues Forest Station, FG, France	11/09	Rotting fruit	P09, P10, P11, P12, P13, P14	Tropical I
JU1834	C. briggsae	4.0844	-52.675667	Nouragues Forest Station, FG, France	11/09	Rotting Cecropia fruit	P09, P10, P11, P12, P13, P14	Tropical I
JU1908	C. briggsae	-17.495	145.612	Millaa Millaa, Queensland, Australia	02/10	Rotting fruit	P09, P10, P11, P12, P13, P14	Tropical I
JU1909	C. briggsae	-18.5245	146.3327	Lucinda, Queensland, Australia	02/10	Rotting fruit	P10, P11, P12, P13, P14	Tropical I
JU1912	C. briggsae	-20.37	148.85	Long Island, Queensland, Australia	02/10	Rotting flower	P09, P10, P11, P12, P13, P14	Tropical I
JU1913	C. briggsae	-20.37	148.85	Long Island, Queensland, Australia	02/10	Rotting fruit	P09, P10, P11, P12, P13, P14	Tropical I
JU2044	C. briggsae	5.16	-52.9	Petit Saut, FG, France	03/11	Rotting fruit	P09, P10, P11, P13	Tropical I
JU2045	C. briggsae	5.07	-52.72	Montagne des Singes, FG, France	03/11	Rotting fruit	P09, P10, P11, P12, P13, P14	Tropical I
JU2053	C. briggsae	21.96385	-159.35838	Kaui, Hawaii, USA	04/11	Rotting fruit	P09, P10, P11, P13	Tropical I
JU2054	C. briggsae	21.96385	-159.35838	Kaui, Hawaii, USA	04/11	Rotting fruit	P09, P10, P11, P13	Tropical I
JU2055	C. briggsae	22.219	-159.5763	Kaui, Hawaii, USA	04/11	Rotting vegetable	P10, P11, P12, P13, P14	Tropical I
JU2056	C. briggsae	22.219	-159.5763	Kaui, Hawaii, USA	04/11	Rotting fruit	P09, P10, P12, P13, P14	Tropical I
JU2057	C. briggsae	-12.77	45.14	Combani Hill reservoir, Mayotte, France	04/11	Mushroom	P09, P10, P11, P13, P14	Tropical I
NIC6	C. briggsae	47.1985	7.5374	Gisihuebeli, Solothurn, Switzerland	07/08	Rotting fruit	P09, P10, P11, P12, P13, P14	Temperate II
NIC18	C. briggsae	4.08533	-52.6751	Nouragues Forest Station, FG, France	11/09	Rotting fruit	P09, P10, P11, P12, P13, P14	Tropical I
NIC20	C. briggsae	24.383	121.033	Tai-an, Taiwan	11/09	Rotting fruit	P09, P10, P11, P12, P13, P14	Taiwan
NIC21	C. briggsae	23.47	120.95	Yushan, Taiwan	11/09	Rotting leaf	P11, P12	Taiwan
NIC23	C. briggsae	4.08448	-52.6784	Nouragues Forest Station, FG, France	11/09	Rotting fruit	P09, P10, P11, P12, P13, P14	Tropical I
NIC28	C. briggsae	4.08448	-52.6784	Nouragues Forest Station, FG, France	11/09	Rotting fruit	P09, P10, P11, P12	Tropical I
NIC29	C. briggsae	4.08448	-52.6784	Nouragues Forest Station, FG, France	11/09	Rotting fruit	P09, P10, P11, P12, P13	Tropical I
NIC30	C. briggsae	4.08448	-52.6784	Nouragues Forest Station, FG, France	11/09	Rotting fruit	P09, P10, P11, P12, P13, P14	Tropical I
NIC36	C. briggsae	4.08448	-52.6784	Nouragues Forest Station, FG, France	11/09	Rotting fruit	P09, P10, P11, P12, P13, P14	Tropical I
NIC40	C. briggsae	4.08448	-52.6784	Nouragues Forest Station, FG, France	11/09	Rotting fruit	P09, P10, P11, P12, P13	Tropical I
NIC60	C. briggsae	5.07382	-52.6955	Montagne des Singes, FG, France	11/09	Rotting fruit	P09, P10, P11, P12, P13, P14	Tropical I
NIC61	C. briggsae	5.07384	-52.6954	Montagne des Singes, FG, France	11/09	Rotting fruit	P09, P10, P11, P12, P14	Tropical I
NIC62	C. briggsae	5.07358	-52.6952	Montagne des Singes, FG, France	11/09	Rotting fruit	P09, P10, P11, P12, P13, P14	Tropical I
NIC63	C. briggsae	5.07349	-52.6953	Montagne des Singes, FG, France	11/09	Rotting Cecropia fruit	P09, P10, P11, P12, P13, P14	Tropical I
NIC64	C. briggsae	5.07349	-52.6953	Montagne des Singes, FG, France	11/09	Rotting Cecropia fruit	P09, P10, P11, P12, P13, P14	Tropical I
NIC65	C. briggsae	4.08533	-52.6751	Nouragues Forest Station, FG, France	11/09	Rotting Cecropia fruit	P09, P10, P11, P12, P13, P14	Tropical I
NIC66	C. briggsae	4.08533	-52.6751	Nouragues Forest Station, FG, France	11/09	Rotting Cecropia fruit	P09, P10, P11, P12, P13	Tropical I
NIC67	C. briggsae	4.08533	-52.6751	Nouragues Forest Station, FG, France	11/09	Rotting Cecropia fruit	P09, P10, P11, P12, P13, P14	Tropical I
NIC68	C. briggsae	4.08533	-52.6751	Nouragues Forest Station, FG, France	11/09	Rotting Cecropia fruit	P09, P10, P11, P12, P13, P14	Tropical I
NIC69	C. briggsae	4.08533	-52.6751	Nouragues Forest Station, FG, France	11/09	Rotting Cecropia fruit	P09, P10, P11, P12, P13, P14	Tropical I
NIC70	C. briggsae	4.08533	-52.6751	Nouragues Forest Station, FG, France	11/09	Rotting Cecropia fruit	P09, P10, P11, P12, P13	Tropical I
NIC71	C. briggsae	4.08533	-52.6751	Nouragues Forest Station, FG, France	11/09	Rotting Cecropia fruit	P09, P10, P11, P12, P13, P14	Tropical I
NIC73	C. briggsae	4.08533	-52.6751	Nouragues Forest Station, FG, France	11/09	Rotting Cecropia fruit	P09, P10, P11, P12, P13, P14	Tropical I
NIC74	C. briggsae	4.08533	-52.6751	Nouragues Forest Station, FG, France	11/09	Rotting Cecropia fruit	P09, P10, P11, P12, P13, P14	Tropical I
NIC75	C. briggsae	4.08533	-52.6751	Nouragues Forest Station, FG, France	11/09	Rotting Cecropia fruit	P09, P10, P11, P12, P13	Tropical I
NIC76	C. briggsae	4.08533	-52.6751	Nouragues Forest Station, FG, France	11/09	Rotting Cecropia fruit	P09, P10	Tropical I
NIC77	C. briggsae	4.08533	-52.6751	Nouragues Forest Station, FG, France	11/09	Rotting Cecropia fruit	P10, P11, P12, P13	Tropical I
NIC78	C. briggsae	4.08533	-52.6751	Nouragues Forest Station, FG, France	11/09	Rotting Cecropia fruit	P09, P10, P11, P12, P13	Tropical I
NIC79	C. briggsae	4.08533	-52.6751	Nouragues Forest Station, FG, France	11/09	Rotting Cecropia fruit	P09, P10, P11, P12, P13, P14	Tropical I
NIC81	C. briggsae	4.08533	-52.6751	Nouragues Forest Station, FG, France	11/09	Rotting Cecropia fruit	P10, P11, P12, P13, P14	Tropical I
NIC83	C. briggsae	4.08533	-52.6751	Nouragues Forest Station, FG, France	11/09	Rotting Cecropia fruit	P09, P10, P11, P12, P13, P14	Tropical I
NIC84	C. briggsae	4.08533	-52.6751	Nouragues Forest Station, FG, France	11/09	Rotting Cecropia fruit	P09, P10, P11, P12, P13, P14	Tropical I
NIC85	C. briggsae	4.08533	-52.6751	Nouragues Forest Station, FG, France	11/09	Rotting Cecropia fruit	P12	Tropical I
NIC86	C. briggsae	4.08533	-52.6751	Nouragues Forest Station, FG, France	11/09	Rotting Cecropia fruit	P09, P10, P11, P13, P14	Tropical I
NIC87	C. briggsae	4.08533	-52.6751	Nouragues Forest Station, FG, France	11/09	Rotting Cecropia fruit	P09, P10, P11, P12, P13, P14	Tropical I
NIC89	C. briggsae	4.08747	-52.6739	Nouragues Forest Station, FG, France	11/09	Rotting Cecropia fruit	P10, P11, P12, P13, P14	Tropical I
NIC90	C. briggsae	4.08747	-52.6739	Nouragues Forest Station, FG, France	11/09	Rotting Cecropia fruit	P09, P10, P11, P12, P13, P14	Tropical I
NIC93	C. briggsae	4.08747	-52.6739	Nouragues Forest Station, FG, France	11/09	Rotting Cecropia fruit	P10, P11, P12, P13, P14	Tropical I
NIC95	C. briggsae	4.08747	-52.6739	Nouragues Forest Station, FG, France	11/09	Rotting Cecropia fruit	P09, P10, P11, P12, P13, P14	Tropical I
NIC96	C. briggsae	4.08747	-52.6739	Nouragues Forest Station, FG, France	11/09	Rotting Cecropia fruit	P09, P10, P11, P12, P13, P14	Tropical I
NIC97	C. briggsae	4.08747	-52.6739	Nouragues Forest Station, FG, France	11/09	Rotting Cecropia fruit	P09, P10, P11, P12, P13, P14	Tropical I
NIC98	C. briggsae	4.08747	-52.6739	Nouragues Forest Station, FG, France	11/09	Rotting Cecropia fruit	P09, P10, P11, P12, P13, P14	Tropical I
NIC100	C. briggsae	4.08747	-52.6739	Nouragues Forest Station, FG, France	11/09	Rotting Cecropia fruit	P09, P10, P11, P12, P13, P14	Tropical I
NIC102	C. briggsae	4.08747	-52.6739	Nouragues Forest Station, FG, France	11/09	Rotting Cecropia fruit	P10, P11, P12, P13, P14	Tropical I
NIC103	C. briggsae	4.08747	-52.6739	Nouragues Forest Station, FG, France	11/09	Rotting Cecropia fruit	P09, P10, P11, P12, P13	Tropical I
NIC116	C. briggsae	16.1779	-61.6563	Saut de la Lezarde, Guadeloupe, France	03/10	Rotting fruit	P09, P10, P11, P12, P13, P14	Tropical I
NIC117	C. briggsae	16.1779	-61.6563	Saut de la Lezarde, Guadeloupe, France	03/10	Rotting fruit	P09, P10, P11, P12, P13, P14	Tropical I
NIC119	C. briggsae	16.1779	-61.6563	Saut de la Lezarde, Guadeloupe, France	03/10	Rotting fruit	P09, P11, P12, P13, P14	Tropical I
NIC123	C. briggsae	16.1779	-61.6563	Saut de la Lezarde, Guadeloupe, France	03/10	Rotting fruit	P09, P10, P11, P12, P13, P14	Tropical I
QG107	C. briggsae	40.7254	-74.045	Jersey City, New Jersey, USA	07/09	Rotten tomato	P09, P10, P11, P12, P13, P14	Temperate II
QG110	C. briggsae	40.7254	-74.045	Jersey City, New Jersey, USA	07/09	Rotten tomato	P09, P10, P11, P12, P13, P14	Temperate II
QG111	C. briggsae	40.7254	-74.045	Jersey City, New Jersey, USA	07/09	Rotten tomato	P09, P10, P11, P12, P13, P14	Temperate II
QG112	C. briggsae	40.7254	-74.045	Jersey City, New Jersey, USA	07/09	Rotten tomato	P09, P10, P11, P12, P13, P14	Temperate II
QG113	C. briggsae	40.7254	-74.045	Jersey City, New Jersey, USA	07/09	Rotten tomato	P09, P10, P11, P12, P13, P14	Temperate II
QG114	C. briggsae	40.7254	-74.045	Jersey City, New Jersey, USA	07/09	Rotten tomato	P09, P10, P11, P12, P13, P14	Temperate II
QG115	C. briggsae	40.7254	-74.045	Jersey City, New Jersey, USA	07/09	Rotten tomato	P09, P10, P11, P12, P13, P14	Temperate II
QG116	C. briggsae	40.7254	-74.045	Jersey City, New Jersey, USA	07/09	Rotten tomato	P09, P10, P11, P12, P13, P14	Temperate II
QG118	C. briggsae	40.7254	-74.045	Jersey City, New Jersey, USA	07/09	Rotten tomato	P09, P10, P11, P12, P13, P14	Temperate II
QG120	C. briggsae	40.7254	-74.045	Jersey City, New Jersey, USA	07/09	Rotten tomato	P09, P10, P11, P12, P13, P14	Temperate II
QG121	C. briggsae	40.7254	-74.045	Jersey City, New Jersey, USA	07/09	Rotten tomato	P09, P10, P12, P13, P14	Temperate II
QX1795	C. briggsae	20.9818	-156.546	Maui, Hawaii, USA	01/11	Rotting flowers	P09, P10, P11, P13	Tropical I
QX1796	C. briggsae	20.8795	-156.196	Maui, Hawaii, USA	01/11	Rotting flowers	P09, P10, P11, P13, P14	Tropical I
QX1797	C. briggsae	20.8744	-156.186	Maui, Hawaii, USA	01/11	Rotting white flowers in Waikamoi Forest	P09, P11, P13, P14	Tropical I
QX1798	C. briggsae	20.8742	-156.186	Maui, Hawaii, USA	01/11	Rotting black berries in Waikamoi Forest	P09, P10, P12, P13	Tropical I
QX1799	C. briggsae	20.8661	-156.176	Maui, Hawaii, USA	01/11	Rotting flowers	P09, P10, P12, P13	Tropical I
QX1800	C. briggsae	20.8715	-156.169	Maui, Hawaii, USA	01/11	Rotting black berries in Kaimahina State Wayside	P09, P10, P11, P12, P13	Tropical I
QX1801	C. briggsae	20.8189	-156.09	Maui, Hawaii, USA	01/11	Rotting red flowers, Nahiku	P09, P10, P12, P13	Tropical I
QX1802	C. briggsae	20.6299	-156.395	Maui, Hawaii, USA	01/11	Rotting nuts	P09, P10, P13	Tropical I
QX1803	C. briggsae	20.7203	-156.444	Maui, Hawaii, USA	01/11	Rotting banana placed in shrubs as bait	P09, P10, P11, P13, P14	Tropical I
QX1804	C. briggsae	20.7894	-156.004	Maui, Hawaii, USA	01/11	Rotting flowers at Waiâ•˙anapanapa State Park	P09, P10, P11, P14	Tropical I
QX1805	C. briggsae	20.7997	-156.066	Maui, Hawaii, USA	01/11	Rotting yellow and green citrus fruit, Lilikoi passion fruit	P09, P10, P11, P12, P13, P14	Tropical I

## Sheet: Primers
Locus ID	C. briggsae gene	C. elegans ortholog	Forward primer	Reverse primer
p09	CBG19635	Y25C1A.5	TTGATAAGCCAACCCCAGTC	GAGATTGGCAGCAAGGAATC
p10	CBG03684	ZK430.1	TGGAAATGTGGATGCGAGTA	TTGAAGTCGTCCCAGGATTC
p11	CBG20775	E01G4.6	AATCCAGCAAGGTCTCTCCA	TCCACGTTGGATGACAAGAA
p12	CBG14460	R160.7	TTGGAATAAACCTCGTCCAGA	GATCCTGAGCCACACGAAGT
p13	CBG16368	T24D11.1	AAAAAGCGTCCGAATCACAT	GGAATATCGCGTTGGATGAC
p14	CBG24509	F09E10.5	TCATGACCAACAAAGAAATGC	TCAACCAAGAACGTCTCGAA
From Cutter et al 2006. Genetics, DOI: 10.1534/genetics.106.058651
